# Supplementary material for: Identifying tumor antigens and immuno‐subtyping in colon adenocarcinoma to facilitate the development of mRNA vaccine
Source: Cancer Med. 2022 May 20;11(23):4656–72. doi: 10.1002/cam4.4846 (PMC9741973; doi:10.1002/cam4.4846)
Supplement: Supplementary file 2 — Table S1 [file CAM4-11-4656-s002.xlsx]

## Sheet: sheet1
Table S1. The MHC binding affinities of identfied antigens.
Gene name	Peptide start	Peptide end	Peptide	IC50	Allele		Gene name	Peptide start	Peptide end	Peptide	IC50	Allele
IGF2BP3	896	904	TTAAAAAAA	9.03	HLA-A*68:02		DPCR1	821	829	CTACAAAAA	26.15	HLA-A*68:02
IGF2BP3	177	185	TAAAATAGA	20.05	HLA-A*68:02		DPCR1	251	259	CTAAATCTA	35.42	HLA-A*68:02
IGF2BP3	1050	1058	TTATGAAAA	26.39	HLA-A*68:02		DPCR1	519	527	CAAAATAAA	41.3	HLA-A*68:02
IGF2BP3	406	414	CTAGACAAA	28.18	HLA-A*68:02		DPCR1	257	265	CTACAGAAA	43.57	HLA-A*68:02
IGF2BP3	425	434	TTCAGTTAGA	33.65	HLA-A*68:02		DPCR1	359	367	CTACAGATA	47.84	HLA-A*68:02
IGF2BP3	844	853	TTAGCTCATA	34.32	HLA-A*68:02		DPCR1	995	1003	CTATAGAAA	49.06	HLA-A*68:02
IGF2BP3	788	796	TTATGCATA	35.19	HLA-A*68:02		DPCR1	591	599	TTTGGAAAA	86.56	HLA-A*68:02
IGF2BP3	1421	1430	TTAAAGAAGA	40.66	HLA-A*68:02		DPCR1	821	830	CTACAAAAAA	120.58	HLA-A*68:02
IGF2BP3	1439	1447	TTAGTCCTA	41.91	HLA-A*68:02		DPCR1	256	265	TCTACAGAAA	125.28	HLA-A*68:02
IGF2BP3	1102	1111	TTAAATCTGA	43.92	HLA-A*68:02		DPCR1	358	367	TCTACAGATA	136.96	HLA-A*68:02
IGF2BP3	805	813	CAAGATATA	48.79	HLA-A*68:02		DPCR1	699	707	TTTTCCAGA	154.29	HLA-A*68:02
IGF2BP3	1410	1418	TTATGGAAA	53.37	HLA-A*68:02		DPCR1	938	947	CTACAGAAAA	160.39	HLA-A*68:02
IGF2BP3	171	180	TTCAGGTAAA	65.84	HLA-A*68:02		DPCR1	995	1004	CTATAGAAAA	177.03	HLA-A*68:02
IGF2BP3	391	399	CAAGCTAGA	67.16	HLA-A*68:02		DPCR1	947	955	ATAGAGAAA	183.57	HLA-A*68:02
IGF2BP3	980	988	TTACAGTTA	71.36	HLA-A*68:02		DPCR1	701	709	TTCCAGAAA	195.36	HLA-A*68:02
IGF2BP3	895	903	CTTAAAAAA	72.21	HLA-A*68:02		DPCR1	681	689	CAAGCAAAA	197.37	HLA-A*68:02
IGF2BP3	681	689	TAAAATCGA	75.16	HLA-A*68:02		DPCR1	811	820	CTGACAAAAA	218.55	HLA-A*68:02
IGF2BP3	1346	1354	CTAAAGTGA	77.09	HLA-A*68:02		DPCR1	85	93	TTCCTTCTA	218.77	HLA-A*68:02
IGF2BP3	980	989	TTACAGTTAA	90.83	HLA-A*68:02		DPCR1	359	368	CTACAGATAA	242.13	HLA-A*68:02
IGF2BP3	52	60	CTAGAAAGT	107.12	HLA-A*68:02		DPCR1	305	313	CTAAGCCAA	246.68	HLA-A*68:02
IGF2BP3	1422	1430	TAAAGAAGA	107.84	HLA-A*68:02		DPCR1	387	395	TTCTGAAGA	248.63	HLA-A*68:02
IGF2BP3	52	61	CTAGAAAGTA	108	HLA-A*68:02		DPCR1	250	259	CCTAAATCTA	270.12	HLA-A*68:02
IGF2BP3	430	438	TTAGAGAAT	112.53	HLA-A*68:02		DPCR1	205	214	TTTGATCACA	289.21	HLA-A*68:02
IGF2BP3	1410	1419	TTATGGAAAA	115	HLA-A*68:02		DPCR1	570	579	ATCAGATAAA	294.8	HLA-A*68:02
IGF2BP3	905	914	TTGAGCAAGA	117.88	HLA-A*68:02		DPCR1	731	739	CAACATACA	297.79	HLA-A*68:02
IGF2BP3	1445	1454	CTAAAGAAGA	120.66	HLA-A*68:02		DPCR1	881	890	CTACAGAACA	302.96	HLA-A*68:02
IGF2BP3	895	904	CTTAAAAAAA	126.84	HLA-A*68:02		DPCR1	191	199	TTTATAGTA	303.93	HLA-A*68:02
IGF2BP3	1673	1682	CTCAGGTAAA	133.42	HLA-A*68:02		DPCR1	389	398	CTGAAGAAAA	315.23	HLA-A*68:02
IGF2BP3	1311	1319	TTCAATTAA	133.49	HLA-A*68:02		DPCR1	188	196	TTGTTTATA	319.6	HLA-A*68:02
IGF2BP3	616	624	TTTGTTGGA	134.24	HLA-A*68:02		DPCR1	937	946	CCTACAGAAA	333.12	HLA-A*68:02
IGF2BP3	788	797	TTATGCATAA	139.36	HLA-A*68:02		DPCR1	821	829	CTACAAAAA	338.87	HLA-A*02:06
IGF2BP3	177	186	TAAAATAGAA	143.29	HLA-A*68:02		DPCR1	996	1005	TATAGAAAAT	343.88	HLA-A*68:02
IGF2BP3	1435	1443	TTTGTTAGT	144.15	HLA-A*68:02		DPCR1	519	527	CAAAATAAA	348.19	HLA-A*02:03
IGF2BP3	363	372	TGTAAATGTA	145.29	HLA-A*68:02		DPCR1	1728	1736	TTTGGCCAA	352.99	HLA-A*68:02
IGF2BP3	980	990	TTACAGTTAAA	149.89	HLA-A*68:02		DPCR1	491	499	AAAAACATA	353.67	HLA-A*02:03
IGF2BP3	1439	1448	TTAGTCCTAA	151.48	HLA-A*68:02		DPCR1	567	575	AAAATCAGA	357.02	HLA-A*02:03
IGF2BP3	631	639	ATAGGAAAA	172.85	HLA-A*68:02		DPCR1	336	345	CAAAACTATA	364.84	HLA-A*68:02
IGF2BP3	699	707	TAAAGAAAA	174.8	HLA-A*68:02		DPCR1	337	345	AAAACTATA	366.71	HLA-A*02:03
IGF2BP3	963	971	TAATCCAGA	176.47	HLA-A*68:02		DPCR1	493	501	AAACATATA	376.49	HLA-A*02:03
IGF2BP3	1439	1449	TTAGTCCTAAA	183.2	HLA-A*68:02		DPCR1	612	620	TTTGGATAA	382.54	HLA-A*68:02
IGF2BP3	1505	1513	TTATTGGAA	192.23	HLA-A*68:02		DPCR1	821	829	CTACAAAAA	387.01	HLA-A*02:03
IGF2BP3	844	852	TTAGCTCAT	192.84	HLA-A*68:02		DPCR1	485	493	CTGGAAAAA	391.45	HLA-A*68:02
IGF2BP3	406	414	CTAGACAAA	200.55	HLA-A*02:06		DPCR1	994	1003	CCTATAGAAA	394.07	HLA-A*68:02
IGF2BP3	1313	1321	CAATTAAGA	205.16	HLA-A*68:02		DPCR1	493	501	AAACATATA	398.17	HLA-A*68:02
IGF2BP3	1049	1057	CTTATGAAA	205.21	HLA-A*68:02		DPCR1	409	417	CAAGGGAAA	398.61	HLA-A*68:02
IGF2BP3	1300	1308	TTTGCTGGA	207.4	HLA-A*68:02		DPCR1	491	499	AAAAACATA	412.21	HLA-A*02:06
IGF2BP3	872	880	TTATTGGTA	208.36	HLA-A*68:02		DPCR1	519	527	CAAAATAAA	416.78	HLA-A*02:06
IGF2BP3	923	931	CTAAAATCA	214.48	HLA-A*68:02		DPCR1	559	567	GTAACAAGA	422.37	HLA-A*68:02
IGF2BP3	1103	1111	TAAATCTGA	216.94	HLA-A*68:02		DPCR1	671	679	ATTCACAGA	423.29	HLA-A*68:02
IGF2BP3	631	639	ATAGGAAAA	221.23	HLA-A*02:03		DPCR1	337	345	AAAACTATA	427.16	HLA-A*02:06
IGF2BP3	680	689	CTAAAATCGA	221.66	HLA-A*68:02		DPCR1	225	234	TTCAGGACAA	430.73	HLA-A*68:02
IGF2BP3	247	255	CTTCAGATA	235.17	HLA-A*68:02		DPCR1	700	709	TTTCCAGAAA	432.65	HLA-A*68:02
IGF2BP3	986	994	TTAAAGGCA	237.26	HLA-A*68:02		DPCR1	701	711	TTCCAGAAAAA	435.47	HLA-A*68:02
IGF2BP3	697	706	CGTAAAGAAA	238.82	HLA-A*68:02		DPCR1	251	259	CTAAATCTA	435.65	HLA-A*02:06
IGF2BP3	424	434	TTTCAGTTAGA	244.05	HLA-A*68:02		DPCR1	947	955	ATAGAGAAA	439.58	HLA-A*02:06
IGF2BP3	297	305	TTTACTAGT	251.12	HLA-A*68:02		DPCR1	187	196	CTTGTTTATA	441.05	HLA-A*68:02
IGF2BP3	1505	1514	TTATTGGAAA	259.48	HLA-A*68:02		DPCR1	947	955	ATAGAGAAA	441.1	HLA-A*02:03
IGF2BP3	406	414	CTAGACAAA	261.54	HLA-A*02:03		DPCR1	247	255	CTCCCTAAA	444.01	HLA-A*68:02
IGF2BP3	894	903	TCTTAAAAAA	270.3	HLA-A*68:02		DPCR1	824	832	CAAAAAACA	452.89	HLA-A*68:02
IGF2BP3	986	995	TTAAAGGCAA	275.57	HLA-A*68:02		DPCR1	251	259	CTAAATCTA	468.19	HLA-A*02:03
IGF2BP3	1658	1666	TTCAGGAAA	276.39	HLA-A*68:02		DPCR1	560	568	TAACAAGAA	475.43	HLA-A*68:02
IGF2BP3	630	639	CATAGGAAAA	294.15	HLA-A*68:02		DPCR1	997	1006	ATAGAAAATA	492.18	HLA-A*68:02
IGF2BP3	896	905	TTAAAAAAAT	294.28	HLA-A*68:02		DPCR1	257	265	CTACAGAAA	497.62	HLA-A*02:06
IGF2BP3	1385	1394	CTCAGTTCAA	294.43	HLA-A*68:02		DPCR1	257	265	CTACAGAAA	499.1	HLA-A*02:03
IGF2BP3	1068	1076	TTCTATGAA	299.6	HLA-A*68:02
IGF2BP3	804	813	TCAAGATATA	310.32	HLA-A*68:02
IGF2BP3	769	778	TGTAAGTCTA	311.47	HLA-A*68:02		Gene name	Peptide start	Peptide end	Peptide	IC50	Allele
IGF2BP3	439	448	TTCACCTTGA	317.25	HLA-A*68:02		HOXD10	841	849	TTAGAAAAA	10.11	HLA-A*68:02
IGF2BP3	631	639	ATAGGAAAA	318.83	HLA-A*02:06		HOXD10	455	463	TTAGACTGA	26.29	HLA-A*68:02
IGF2BP3	1050	1059	TTATGAAAAT	319.42	HLA-A*68:02		HOXD10	39	47	TTTAGTAGA	33.12	HLA-A*68:02
IGF2BP3	872	882	TTATTGGTAAA	334.47	HLA-A*68:02		HOXD10	816	824	TTACACTAA	37.14	HLA-A*68:02
IGF2BP3	805	814	CAAGATATAA	346.18	HLA-A*68:02		HOXD10	320	329	TTAAGGAAGA	85.9	HLA-A*68:02
IGF2BP3	430	439	TTAGAGAATT	349.01	HLA-A*68:02		HOXD10	281	290	TTACACAGCA	95.63	HLA-A*68:02
IGF2BP3	1417	1425	AAAATTAAA	364.74	HLA-A*02:03		HOXD10	321	329	TAAGGAAGA	109.1	HLA-A*68:02
IGF2BP3	981	990	TACAGTTAAA	365.71	HLA-A*68:02		HOXD10	174	182	CAAAAGAGA	138.42	HLA-A*68:02
IGF2BP3	873	882	TATTGGTAAA	365.81	HLA-A*68:02		HOXD10	227	236	CTCAAGTAGA	155.84	HLA-A*68:02
IGF2BP3	897	905	TAAAAAAAT	367.58	HLA-A*68:02		HOXD10	38	47	TTTTAGTAGA	179.53	HLA-A*68:02
IGF2BP3	1198	1206	TTTGAGCAA	372.19	HLA-A*68:02		HOXD10	240	248	TTGGACAGA	186.57	HLA-A*68:02
IGF2BP3	424	432	TTTCAGTTA	388.14	HLA-A*68:02		HOXD10	454	463	TTTAGACTGA	198.05	HLA-A*68:02
IGF2BP3	1409	1418	TTTATGGAAA	391.2	HLA-A*68:02		HOXD10	855	863	CTTGTTCAA	201.69	HLA-A*68:02
IGF2BP3	371	379	TAACCTATT	403.5	HLA-A*68:02		HOXD10	315	323	CAACATTAA	205.57	HLA-A*68:02
IGF2BP3	196	204	AAACCCATA	406.14	HLA-A*02:06		HOXD10	36	44	TTTTTTAGT	214.59	HLA-A*68:02
IGF2BP3	1090	1098	TTAATTCCT	407.79	HLA-A*68:02		HOXD10	36	45	TTTTTTAGTA	238.94	HLA-A*68:02
IGF2BP3	521	529	TTGGGCAGA	409.12	HLA-A*68:02		HOXD10	841	851	TTAGAAAAAGA	271.9	HLA-A*68:02
IGF2BP3	1049	1058	CTTATGAAAA	412.44	HLA-A*68:02		HOXD10	223	231	ATACCTCAA	275.13	HLA-A*68:02
IGF2BP3	1310	1318	CTTCAATTA	414.4	HLA-A*68:02		HOXD10	889	898	CTAGAGATCA	277.9	HLA-A*68:02
IGF2BP3	812	820	TAAAATTCA	414.9	HLA-A*68:02		HOXD10	460	469	CTGAGTCAGA	283.13	HLA-A*68:02
IGF2BP3	848	856	CTCATAATA	421.46	HLA-A*68:02		HOXD10	281	289	TTACACAGC	288.27	HLA-A*68:02
IGF2BP3	816	824	ATTCACAGA	423.29	HLA-A*68:02		HOXD10	116	125	CTAGCGCAGA	295.44	HLA-A*68:02
IGF2BP3	1410	1420	TTATGGAAAAA	423.4	HLA-A*68:02		HOXD10	761	769	ATACACCAA	296.46	HLA-A*02:06
IGF2BP3	170	180	TTTCAGGTAAA	425.85	HLA-A*68:02		HOXD10	223	231	ATACCTCAA	316.37	HLA-A*02:06
IGF2BP3	779	787	TTCTGGAGA	428.02	HLA-A*68:02		HOXD10	451	459	TATTTTAGA	316.63	HLA-A*68:02
IGF2BP3	805	813	CAAGATATA	433.76	HLA-A*02:03		HOXD10	40	48	TTAGTAGAT	318.38	HLA-A*68:02
IGF2BP3	894	904	TCTTAAAAAAA	434.22	HLA-A*68:02		HOXD10	80	88	TTTATTCCA	322.51	HLA-A*68:02
IGF2BP3	1067	1075	CTTCTATGA	434.64	HLA-A*68:02		HOXD10	908	916	TTAACCTCA	334.52	HLA-A*68:02
IGF2BP3	874	882	ATTGGTAAA	441.31	HLA-A*68:02		HOXD10	961	970	CTCAAGAAGA	341.06	HLA-A*68:02
IGF2BP3	698	706	GTAAAGAAA	452.39	HLA-A*68:02		HOXD10	761	769	ATACACCAA	341.88	HLA-A*68:02
IGF2BP3	411	419	CAAACTGAA	456.86	HLA-A*68:02		HOXD10	222	231	TATACCTCAA	377.28	HLA-A*68:02
IGF2BP3	803	813	CTCAAGATATA	460.77	HLA-A*68:02		HOXD10	842	851	TAGAAAAAGA	398.67	HLA-A*68:02
IGF2BP3	1102	1112	TTAAATCTGAA	465.48	HLA-A*68:02		HOXD10	753	761	CAAGTCTGA	419.39	HLA-A*68:02
IGF2BP3	803	811	CTCAAGATA	468.98	HLA-A*68:02		HOXD10	281	291	TTACACAGCAA	439.63	HLA-A*68:02
IGF2BP3	253	262	ATACGAAATA	470.48	HLA-A*68:02		HOXD10	344	353	TGTATTCTGA	468.63	HLA-A*68:02
IGF2BP3	661	669	ATCACCAAA	471.54	HLA-A*02:06		HOXD10	223	231	ATACCTCAA	469.56	HLA-A*30:01
IGF2BP3	993	1001	CAATGTTGA	476.49	HLA-A*68:02		HOXD10	40	49	TTAGTAGATT	470.98	HLA-A*68:02
IGF2BP3	1708	1716	CAAAGTGGA	493.99	HLA-A*68:02		HOXD10	840	849	ATTAGAAAAA	487.02	HLA-A*68:02
Gene name	Peptide start	Peptide end	Peptide	IC50	Allele		Gene name	Peptide start	Peptide end	Peptide	IC50	Allele
TRIM7	549	557	CTTGAAGAA	101.51	HLA-A*68:02		ZIC5	1689	1698	TTACTCATCA	103.41	HLA-A*68:02
TRIM7	411	419	CAAGCTCTA	103.61	HLA-A*68:02		ZIC5	13	22	TTGAGCAAGA	117.88	HLA-A*68:02
TRIM7	93	101	CTGCCTAGA	494.33	HLA-A*68:02		ZIC5	922	931	TTAAACCTGA	121.49	HLA-A*68:02
							ZIC5	1884	1892	TTACGGGAA	196.14	HLA-A*68:02
							ZIC5	77	85	TTCAGAATA	199.4	HLA-A*68:02
							ZIC5	1581	1589	CTACTGCAA	207.27	HLA-A*68:02
							ZIC5	1466	1474	GTACTCATA	295.71	HLA-A*02:03
							ZIC5	923	931	TAAACCTGA	329.94	HLA-A*68:02
							ZIC5	1466	1474	GTACTCATA	360.39	HLA-A*68:02
							ZIC5	12	20	TTTGAGCAA	372.19	HLA-A*68:02
							ZIC5	1466	1474	GTACTCATA	378.12	HLA-A*02:06
							ZIC5	917	926	TGAACTTAAA	379.35	HLA-A*68:02
							ZIC5	1689	1697	TTACTCATC	402.27	HLA-A*68:02
							ZIC5	1522	1531	TTTGCCAATA	410.78	HLA-A*68:02
							ZIC5	1649	1658	TTCACTGCAA	436.74	HLA-A*68:02
							ZIC5	1465	1474	CGTACTCATA	479.35	HLA-A*68:02
